# Supplementary material for: Cypsela and Pappus Morphology and Their Significance for the Taxonomic Delimitation of the Genus Saussurea DC. s.str. and Its Allied Genera (Asteraceae)
Source: Plants (Basel). 2024 Nov 29;13(23):3367. doi: 10.3390/plants13233367 (PMC11644217; doi:10.3390/plants13233367)
Supplement: Supplementary file 1 [file plants-13-03367-s001.zip]

Archive with 1 entries (1 files):
- plants-3146421-supplementary.pdf
